# Supplementary material for: Expressions of consent and pleasure: the development and initial validation of sexual video clips specifically created for sex research
Source: Sci Rep. 2025 Nov 4;15:38566. doi: 10.1038/s41598-025-22527-9 (PMC12586596; doi:10.1038/s41598-025-22527-9)
Supplement: Supplementary file 1 — Supplementary Material 1 [file 41598_2025_22527_MOESM1_ESM.xlsx]

## Sheet: Folha6
Title: Normative data
	ACTRESS_CONSENT								ACTRESS_PLEASURE								ACTRESS_sexualarousal								ACTRESS_wantedness								Participant_DESIRE								Participant_GENERALAROUSAL								Participant_SEXUALAROUSAL
VIDEO	Mean	SE	SD	CI Lower Bound	CI Upper Bound	Median	Minimum	Maximum	Mean	SE	SD	CI Lower Bound	CI Upper Bound	Median	Minimum	Maximum	Mean	SE	SD	CI Lower Bound	CI Upper Bound	Median	Minimum	Maximum	Mean	SE	SD	CI Lower Bound	CI Upper Bound	Median	Minimum	Maximum	Mean	SE	SD	CI Lower Bound	CI Upper Bound	Median	Minimum	Maximum	Mean	SE	SD	CI Lower Bound	CI Upper Bound	Median	Minimum	Maximum	Mean
DISTRESS	6.728	2.4364	17.2281	1.832	11.624	0	0	69.6	5.998	2.0663	14.611	1.846	10.15	0.2	0	79	6.594	2.2102	15.6281	2.153	11.035	0	0	80.5	3.756	1.5877	11.2269	0.565	6.947	0	0	60.4	9.362	2.5328	17.9093	4.272	14.452	0.2	0	69.8	67.624	3.2459	22.9521	61.101	74.147	70.4	19.6	100	8.82
AMBIGUITY	33.5	4.095	28.9563	25.271	41.729	21.15	0	100	2.118	0.5691	4.0241	0.974	3.262	0.15	0	19.8	1.97	0.5343	3.7782	0.896	3.044	0.05	0	17.4	7.122	1.8473	13.0626	3.41	10.834	0.7	0	52	11.56	2.7466	19.4214	6.04	17.08	3.1	0	96.2	37.19	3.6947	26.1251	29.765	44.615	30.9	0	90.6	10.74
ENGAGEMENT	94.414	1.7393	12.2987	90.919	97.909	99.75	50.1	100	74.996	2.8947	20.469	69.179	80.813	79.9	5.9	100	75.764	2.9882	21.1298	69.759	81.769	79.1	6	100	83.032	2.8839	20.3925	77.237	88.827	89.8	4.9	100	45.076	3.7777	26.7123	37.484	52.668	41.45	0	100	50.262	3.2348	22.8734	43.761	56.763	50	0	91.6	42.292
Legend: Descriptive Statistics of the ratings obtained for each video.
[truncated: 23 more columns]
